# Supplementary material for: Shadowed by scale: subtle behavioral niche partitioning in two sympatric, tropical breeding albatross species
Source: Mov Ecol. 2015 Sep 21;3(1):28. doi: 10.1186/s40462-015-0060-7 (PMC4576409; doi:10.1186/s40462-015-0060-7)
Supplement: Additional file 5: Table S2. — Effects of species, astronomical state and their interaction on movement parameters (Parameters coefficient ± SD). (XLSX 12 kb) [file 40462_2015_60_MOESM5_ESM.xlsx]

## Sheet: SuppTable1
Supplementary Table 1. Effects of species and diurnal state (between and within species) on movement parameter (parameter coefficient ± SD)
	Species				Day [Species]			Night [Species]			Twilight [Species]			BFAL [Day/Night]			BFAL [Day/Twilight]			BFAL [Night/Twilight]			LAAL [Day/Night]			LAAL [Day/Twilight]			LAAL [Night/Twilight]
	Coef. ± SD	DF	t	P	Coef. ± SD	z	P	Coef. ± SD	z	P	Coef. ± SD	z	P	Coef. ± SD	z	P	Coef. ± SD	z	P	Coef. ± SD	z	P	Coef. ± SD	z	P	Coef. ± SD	z	P	Coef. ± SD	z	P
Landing Rate	0.44 ± 0.24 *	31	1.84	0.08	0.30 ± 0.19	1.59	0.5	0.58 ± 0.19 **	3.07	0.01	0.23 ± 0.19	1.2	0.77	­0.29 ± 0.00 **	-73.82	< 0.001	­0.08 ± 0.00 **	-13.17	< 0.001	0.20 ± 0.00 **	31.94	< 0.001	­0.01 ± 0.00	-1.83	0.33	­0.16 ± 0.00 **	-24.5	< 0.001	­0.15 ± 0.00 **	-22.81	< 0.001
Drift Duration	­10.5 ± 3.07 **	31	-3.42	0.002	­8.22 ± 2.57 **	-3.2	0.01	­8.01 ± 2.68 **	-2.99	0.02	­10.23 ± 4.77	-2.15	0.21	5.76 ± 1.65 **	3.5	0.004	­1.64 ± 4.29	-0.38	0.99	­7.40 ± 4.34	-1.7	0.47	5.97 ± 0.93 **	6.44	< 0.001	­3.68 ± 0.71 **	-5.16	< 0.001	­9.65 ± 1.03 **	-9.35	< 0.001
Drift Sinuosity	0.02 ± 0.04	31	0.51	0.62	­0.03 ± 0.04	-0.8	0.96	0.01 ± 0.04	0.26	1	0.03 ± 0.08	0.37	0.99	­0.01 ± 0.02	-0.76	0.97	0.01 ± 0.03	0.23	1	0.02 ± 0.03	0.61	0.99	0.03 ± 0.02	1.48	0.63	0.07 ± 0.06	1.03	0.89	0.04 ± 0.06	0.62	0.99
Flight Speed	­1.08 ± 1.27	31	-0.85	0.4	1.10 ± 1.11	0.98	0.89	­2.07 ± 1.11	-1.86	0.33	0.52 ± 1.12	0.46	0.99	­2.93 ± 0.07 **	-44.54	< 0.001	­0.29 ± 0.11 *	-2.69	0.05	2.62 ± 0.11 **	24.55	< 0.001	­6.09 ± 0.07 **	-88.21	< 0.001	­0.86 ± 0.11 **	-7.99	< 0.001	5.23 ± 0.11 **	47.16	< 0.001
Flight Turning Angle	0.03 ± 0.08	31	0.39	0.7	0.00 ± 0.07	-0.04	1	­0.01 ± 0.07	-0.18	1	­0.03 ± 0.08	-0.34	0.99	0.13 ± 0.01 **	23.33	< 0.001	0.04 ± 0.01 **	4.56	< 0.001	­0.09 ± 0.01 **	-9.7	< 0.001	0.12 ± 0.01 **	20.49	< 0.001	0.02 ± 0.01	2.19	0.17	­0.10 ± 0.01 **	-10.63	< 0.001
In Flight (%)	0.17 ± 0.10	31	1.82	0.08	0.21 ± 0.08 *	2.71	0.06	­0.18 ± 0.14	-1.3	0.75	0.26 ± 0.06 **	4.18	< 0.001	0.02 ± 0.11	0.15	1	0.24 ± 0.05 **	4.98	< 0.001	0.22 ± 0.10	2.14	0.23	­0.37 ± 0.08 **	-4.72	< 0.001	0.29 ± 0.03 **	8.98	< 0.001	0.66 ± 0.07 **	9.33	< 0.001
